# Supplementary material for: Spherical Silica Modified with Magnesium and Ruthenium—Synthesis, Characterization and Catalytic Properties
Source: Materials (Basel). 2021 Dec 2;14(23):7378. doi: 10.3390/ma14237378 (PMC8658599; doi:10.3390/ma14237378)
Supplement: Supplementary file 1 [file materials-14-07378-s001.zip]

Archive with 1 entries (1 files):
- materials-1475058-supplementary.pdf
